# Supplementary material for: Psychometric properties of the Arabic version of the 12-item diabetes fatalism scale
Source: PLoS One. 2018 Jan 11;13(1):e0190719. doi: 10.1371/journal.pone.0190719 (PMC5764279; doi:10.1371/journal.pone.0190719)
Supplement: S1 File — (XLS) [file pone.0190719.s001.xls]

## Sheet: Sheet1
Participant ID	Age	Sex (1M, 2F)	Height	Weight	BMI	Social	Education	Occupation	Income	Insurance	T2DM duration	Family History	Previous education	T2DM problems baseline	Smoking	HbA1C (%)	Fatalism1	Fatalism2	Fatalism3	Fatalism4	Fatalism5	Fatalism6	Fatalism7	Fatalism8	Fatalism9	Fatalism10	Fatalism11	Fatalism12
1	55	2	167	75	26.8923	2	2	2	3	2	1	1	1	1	1	6.5	2	2	2	5	2	5	5	5	4	5	5	4
2	47	2	172	110	37.1823	2	2	2	2	2	2	1	2	0	2	7	2	3	3	2	3	4	4	5	3	5	5	4
3	75	2	163	70	26.3465	4	1	2	2	1	2	1	1	1	1	10	5	6	6	6	6	4	5	6	3	1	6	2
4	89	1	170	76	26.2976	2	3	2	2	1	3	1	1	4	2	7.4	5	4	3	5	5	4	4	5	2	6	6	5
5	39	2	164	73	27.1416	2	3	2	2	1	2	2	1	1	2	7.5	5	5	4	4	4	4	4	4	2	3	4	4
6	63	1		83		2	1	2	2	2	3	2	1	4	1	8	6	5	2	6	3	4	4	4	2	4	4	4
7	49	2	162	70	26.6728	3	2	1	2	1	1	2	1	0	2	6.9	3	3		4	4	4	4	4		4	4	4
8	61	2	169	74	25.9095	3	4	1	2	1	3	1	1	0	2	6.3	3	3	4	4	4	4	4	4	3	3	4	4
9	57	2	166	84	30.4834	2	1	2	2	2	2	1	1	1	1	7	6	6	6	5	4	4	4	6		4	4	4
10	74	2	160	74	28.9062	2	1	2	1	1	3	1	1		2	7	4	3	3	4	3	4	4	6	3	4	6	4
11	82	1	170	94	32.526	4	2	2	1	2	3	1	1	5	2	6	5	5	5	5	6	2	2	2	1	3	3	2
12	56	2	167	75	26.8923	2	5	1	1	2	1	1	1	2	2	8	5	5	5	5	5	2	2	1	0	5	5	5
13	45	1	165	65	23.8751	2	2	1	2	1	1	1	1	1	1	6.7	6	6	6	6	6	6	6	5		5	3	1
14	80	1	176	98	31.6374	2	2	2	1	1	1	2	2	1	2	7	4	3	3	3	3	4	4	6	3	4	6	4
15	48	2	160	75	29.2969	2	4	1	2	1	2	1	1	1	2	10	6	6	6	6	6	6	6	6	4	5	5	3
16	43	1	165	65	23.8751	2	2	1	2	1	1	1	1	1	2	7	6	6	6	6	6	6	6	6	5	5		3
17	76	2	155	65	27.0552	2	1	2	2	1	3	1	1	6	2	6.7	6	6	6	6	6	6	6	6	3	6	3
18	72	2	147	78	36.0961	2	2	2	2	1	2	2	1	3	1	9	4	4	4	4	4	4	4	4	3	2	4	2
19	29	1	172	65	21.9713	2	3	1	2	2	1	2	1	2	1	6.4	6	5	4	5	6	6	6	6	5	5	6	6
20	64	1	160	76	29.6875	4	1	1	2	2	3	1	1	0	2	6.4	2	2	2	5	5	6	6	6	5	4	4	6
21	55	1	165	53	19.4674	1	1	1	3	1	1	1	2	1	2	5.5	2	1	1		1	6	6	6	6	6	6	1
22	72	1	186	86	24.8584	3	1	1	3	2	1	2	1	4	1	8.5	2	2	1	4	5	6	1	6	5	2	1	5
23	51	1	157	68	27.5873	2	2	1	2	1	2	1	1	1	1	6.8	4	3	3	5	3	4	4	4	4	5	4	5
24	58	1	171	85	29.0688	2	2	1	2	1	1	2	1	0	2	7	3	3	3	5	3	6	6	4	4	4	4	4
25	53	1	169	110	38.5141	2	1	1	2	1	2	1	2	3	1	9	6	6	6	6	6	6	6	6	6	6	6	5
26	75	1	158	80	32.0461	2	1	1	2	2	3	1	1	2	1	6.4	1	1	1	1	1	6	6	6	6	5	5	5
27	49	1	178	96	30.2992	2	1	1	2	2	1	2	1	0	1	6.7	5	4	3	3	3	6	6	6	6	5	4	4
28	53	2	154	62	26.1427	2	2	2	2	2	2	1	1	0	1	6.9	4	5	3	3	3	6	6	6	5	4	4	3
29	56	1	168	78	27.6361	2	2	1	2	1	2	2	1	0	2	7.8	6	5	5	4	4	4	4	4	4	5	5	5
30	55	1	170	85	29.4118	2	2	1	2	1	1	1	1	0	2	6	4	3	3	3	5	5	5	5	5	5	5	5
31	74	2	154	77	32.4675	2	1	2	2	2	2	1	1	3	2	8.6	5	5	5	5	5	6	6	6	6	4	4	4
32	63	1	170	89	30.7958	2	1	1	2	1	1	1	1	0	1	7.1	5	5	4	5	4	5	5	5	5	3	4	4
33	57	1	167	80	28.6851	2	2	1	2	1	1	1	1	3	1	6.9	5	4	5	5	4	2	2	2	2	4	4	4
34	50	2	160	60	23.4375	2	1	2	3	1	3	1	1	2	1	8	1	5	6	5	2	4	4	5	1	6	6	6
35	63	2	162	120	45.7247	4	1	2	2	1	3	1	1	1	2	6	6	6	6	6	6	6	6	6	6	6	6	6
36	43	2	160	63	24.6094	2	1	2	2	1	1	1	1	1	1	5	4	2	2	2	2	4	4	4	4	2	2	2
37	50	1	188	115	32.5373	2	4	1	2	1	1	1	1	1	2	6.25	2	2	1	1	1	6	6	6	4	6	6	6
38	62	2	193	103	27.6517	4	4	2	2	1	3	2	1	1	2	6.5	1	6	5	3	3	5	6	6	6	6	4	2
39	61	1	169	79	27.6601	2	1	1	2	1	1	1	1	1	1	6	6	5	6	6	5	6	4	4	4	6	6	6
40	60	1	185	85	24.8356	2	5	1	2	1	1	1	1	2	1	9	4	5	4	1	2	6	3	6	4	6	6	6
41	72	2	167	58	20.7967	2	2	3	3	1	2	1	1	2	2	7	3	3	3	5	5	4	4	4	4	4	6	5
42	68	2	163	68	25.5937	4	4	2	2	1	3	1	1	1	2	7.9	4	4	3	6	2	6	6	5	3	4	6	6
43	55	1	175	110	35.9184	2	3	1	1	1	3	1	1	5	2	8	6	6	6	6	6	6	3	4	2	3	1	4
44	75	2	160	60	23.4375	4	1	2	2	2	3	1	1	5	2	8.3	6	6	6	6	6	4	4	6	1	6	4	5
45	29	2	160	59	23.0469	2	2	1	3	1	1	2	2	1	2	7	6	4	4	4	4	4	4	6	5	5	2	2
46	62	2	160	71	27.7344	2	1	2	2	1	1	1	1	1	2	6	5	2	2	5	4	4	4	4	2	1	1	1
47	52	2	150	60	26.6667	2	1	2	2	2	1	2	2	1	1	5	6	6	2	2	2	4	5	6	4	4	4	6
48	79	2	150	65	28.8889	4	1	2	2	1	3	1	1	1	2	8	4	4	4	4	4	4	4	6	6	4	4	4
49	51	1	180	90	27.7778	2	2	1	2	1	3	1	1	1	1	7	4	2	2	5	6	6	6	6	2	6	1	1
50	49	1	180	85	26.2346	2	4	1	2	1	1	1	1	1	1	6.8	2	2	2	2	2	4	4	4	4	2	5	3
51	70	2	157	76	30.8329	4	1	2	2	1	2	1	1	2	2	6.5	4	4	4	4	4	6	6	6	6	6	5	5
52	28	2	165	75	27.5482	1	3	1	2	2	2	2	2	3	1	8	4	4	4	4	3	6	6	6	6	5	5	3
53	54	1	175	80	26.1224	2	4	1	2	1	1	1	1	1	1	6	4	4	4	4	3	6	6	6	6	5	5	3
54	30	1	185	95	27.7575	2	2	1	2	1	2	1	1	2	1	8	3	2	3	2	3	6	1	6	2	3	5	4
55	45	1	175	86	28.0816	2	2	1	2	1	2	2	1	1	2	6.5	2	5	3	2	3	6	1	6	2	3	2	5
56	35	1	180	90	27.7778	2	1	1	2	2	1	1	2	1	1	8	3	2	2	6	1	6	3	1	2	1	2	1
57	42	2	169	78	27.31	2	2	2	2	2	1	2	1	1	2	6	5	4	5	2	6	1	6	1	2	5	3	5
58	55	1	165	85	31.2213	2	1	1	2	1	2	2	1	1	2	6.5	4	6	4	3	5	2	6	1	6	2	4	4
59	45	1	180	105	32.4074	2	4	1	2	1	3	1	1	2	1	7.5	6	4	3	5	2	6	1	6	2	4	4	3
60	75	2	155	90	37.461	2	2	2	1	2	2	2	1	3	1	10	1	1	3	1	5	1	1	1	6	3	2	3
61	70	1	164	98	36.4366	1	1	2	2	2	2	2	1	2	2	6.2	1	3	5	4	2	1	1	1	3	2	3	3
62	44	2	180	86	26.5432	2	4	1	2	2	2	2	2	8	1	6	1	3	2	3	2	1	1	1	4	2	5	5
63	62	2	165	65	23.8751	4	5	1	1	2	3	1	1	2	1	10	1	1	5	1	1	1	1	1	6	6	1	1
64	80	2	160	77	30.0781	4	2	2	2	1	3	1	1	6	2	12	1	1	1	1	2	1	1	1	5	3	1	3
65	59	1	177	98	31.2809	2	1	1	2	1	3	2	2	5	1	9	1	1	4	1	1	1	1	1	1	3	1	1
66	68	2	163	88	33.1213	4	1	2	2	2	2	1	1	3	1	7	1	3	2	3	3	1	1	1	4	2	5	5
67	48	2	165	90	33.0579	2	2	1	2	1	1	1	1	2	1	6	1	1	3	1	1	1	1	1	1	1	1	1
68	76	1	155	71	29.5525	2	4	2	1	1	3	1	1	0	1	6.5	3	3	4	3	4	1	1	1	4	1	1	4
69	76	2	155	80	33.2986	2	2	2	1	2	2	1	1	2	1	6.3	3	1	2	3	3	1	3	3	3	3	3	3
70	74	2	160	77	30.0781	4	2	2	2	1	3	1	1	2	2	9	1	1	4	1	2	1	1	1	5	5	3	5
71	83	2	154	63	26.5643	2	2	1	1	2	3	1	1	3	2	7.5	4	4	4	4	4	1	1	1	3	1	1	1
72	67	2	160	75	29.2969	2	2	2	2	2	2	1	1	3	1	7.5	4	3	4	3	4	1	4	1	4	4	3	3
73	85	1	167	86	30.8365	2	4	1	1	2	3	1	1	1	2	8	5	5	3	3	4	1	3	4	4	4	3	1
74	46	2	175	85	27.7551	2	1	1	2	2	1	2	2	0	2	6	1	1	1	1	1	1	1	2	1	1	1	1
75	50	2	148	70	31.9576	2	2	2	3	2	3	1	1	2	2	10	5	5	5	5	2	1	1	1	5	3	3	3
76	54	1	164	70	26.0262	1	5	1	1	1	3	1	1	2	1	7	1	1	2	1	1	1	1	5	5	2	1	5
77	50	2	157	65	26.3702	2	1	2	2	2	2	1	1	0	2	8.5	1	1	2	2	3	1	1	1	1	1	1	1
78	67	1	175	95	31.0204	2	2	1	3	1	3	1	1	0	1	6.5	3	2	2	2	2	2	6	6	6	3	3	3
79	77	2	157	88	35.7012	3	2	2	1	1	3	1	1	0	2	6.7	2	6	6	3	4	1	1	1	2	2	1	2
80	60	1	185	100	29.2184	2	5	1	2	1	2	1	1	3	2	8	5	2	5	2	2	1	1	2	4	2	1	3
81	71	2	159	85	33.6221	2	1	2	2	1	3	1	1	1	2	6.5	1	1	4	1	3	1	1	2	3	2	3	2
82	55	2	160	189	73.8281	2	4	2	2	2	1	2	2	0	2	10	5	5	6	5	4	1	6	1	1	1	1	1
83	67	2	152	85	36.7902	2	2	2	3	1	1	2	1	2	2	7	3	3	3	3	3	1	1	1	1	3	3	3
84	44	2	163	55	20.7008	2	4	3	1	2	1	2	2	1	1	8	1	1	1	2	2	1	3	1	5	4	3	3
85	47	1	180	80	24.6914	2	1	1	2	1	2	1	1	2	1	7	3	3	4	4	4	1	1	1	1	3	3	5
86	28	2	171	180	61.5574	2	4	1	2	2	1	2	2	0	2	9.3	5	5	6	2	6	1	6	1	1	2	1	6
87	30	2	160	178	69.5312	2	3	1	2	2	3	2	1	0	2	7.5	2	2	5	2	2	1	6	1	1	1	1	2
88	40	2	168	180	63.7755	2	4	1	2	2	1	2	2	0	2	9	5	5	5	5	5	1	6	1	1	1	1	1
89	37	1	185	110	32.1402	1	2	1	3	2	1	2	2	0	1	9	1	1	1	1	1	1	6	1	1	1	1	1
90	35	1	180	93	28.7037	2	4	1	1	1	1	1	2	1	2	8	2	6	6	4	3	1	1	1	1	1	1	1
91	28	2	171	68	23.255	1	3	2	2	2	2	2	2	0	2	12.5	6	6	6	3	5	1	1	1	1	1	1	1
92	33	1	196	110	28.6339	1	5	1	1	1	2	2	2	0	1	12.5	3	5	6	6	3	1	1	1	1	1	1	1
93	37	1	190	102	28.2548	2	4	1	1	1	1	1	1	0	1	8	3	3	2	6	1	1	1	1	1	3	3	2
94	35	1	182	77	23.246	2	2	2	1	2	2	2	1	1	2	12.5	1	1	6	1	2	1	1	1	1	1	1	1
95	28	1	177	83	26.493	2	2	1	2	1	1	1	2	0	1	8	3	2	2	1	1	1	1	1	3	3	3	1
96	47	1	165	90	33.0579	2	2	1	3	1	2	2	1	4	1	10	1	4	4	2	1	1	1	1	1	1	1	1
97	71	2	150	85	37.7778	2	1	2	2	1	2	2	1	1	2	7	3	3	5	4	6	3	3	3	2	2	2	1
98	62	2	157	140	56.7974	2	1	2	2	1	3	1	1	7	2	9	1	1	1	1	1	1	3	3	1	5	1	1
99	27	2	175	110	35.9184	1	4	1	2	1	1	2	2	0	1	8.5	6	6	6	6	6	1	6	1	1	1	1	1
100	51	1	160	87	33.9844	2	3	1	1	1	2	2	1	2	1	8.7	3	3	3	3	3	3	3	3	3	3	3	3
101	29	1	180	82	25.3086	1	2	1	2	1	1	1	1	1	1	12.4	3	3	3	3	3	3	3	3	3	3	3	3
102	74	2	161	73	28.1625	4	1	2	2	1	2	1	1	3	1	7	3	3	3	3	3	3	3	3	3	3	3	3
103	29	1	190	97	26.8698	2	4	1	1	1	1	1	1	1	1	5.4	2	3	2	2	2	3	3	2	2	2	2	2
104	62	1	172	93	31.4359	2	4	2	1	1	1	1	1	2	2	8.1	2	2	3	4	2	4	4	4	2	5	5	6
105	50	1	170	124	42.9066	2	2	1	1	2	1	1	1	1	2	14.7	6	6	6	6	6	6	6	6	6	1	6	2
106	71	1	178	82	25.8806	2	5	2	1	1	1	1	1	2	2	7.5	4	4	3	6	6	6	6	4	2	4	4	6
107	59	1	172	120	40.5625	2	2	1	2	1	2	1	1	2	2	13	4	5	3	5	5	6	6	6	2	5	4	5
108	70	1	175	80	26.1224	2	3	2	1	2	2	2	1	5	2	18	4	4	4	3	3	6	4	4	4	4	4	4
109	54	2	157	62	25.1532	2	5	1	1	2	2	1	1	2	1	6.4	2	4	2	2	2	5	5	5	3	4	4	4
110	58	1	180	54	16.6667	2	5	1	1	1	1	1	1	2	1	6.5	6	5	1	4	3	6	3	4	4	4	4	4
111	62	1	167	75	26.8923	4	5	1	2	2	2	1	1	3	2	10.5	2	2	2	6	4	4	4	4	4	6	6	6
112	64	2	174	78	25.763	2	3	2	3	2	1	1	2	3	2	12.5	4	5	4	2	2	4	4	4	4	4	5	5
113	58	1	197	87	22.4175	2	1	2	2	2	1	1	1	4	1	12	3	3	3	5	5	6	6	6	6	6	6	6
114	43	2	175	95	31.0204	2	5	1	2	2	1	2	1	1	2	6.5	2	2	1	1	1	4	1	6	6	6	6	6
115	52	2	159	100	39.5554	2	2	2	2	2	2	2	1	1	2	7	4	4	3	6	5	6	6	6	5	4	6	6
116		2	154	60	25.2994	2	5	1	2	2	2	1	2	1	1	8	3	2	2	3	3	6	6	5	2	6	5	6
117	72	1	167	61	21.8724	2	5	2	1	2	2	1	2	1	2	8	1	1	1	1	1	4	4	3	2	5	5	5
118	70	2	168	80	28.3447	2	1	2	2	2	2	2	1	2	2	7	6	4	2	6	6	2	6	6	3	5	5	5
119	77	1	160	70	27.3437	2	5	1	1	1	3	1	1	2	2	7	1	1	1	1	1	4	3	4	3	6	6	6
120	63	1	172	115	38.8724	2	4	1	2	1	2	1	1	1	2	8	6	6	1	5	5	6	6	6	3	6	6	6
121	58	2	162	65	24.7676	1	2	1	3	1	3	1	1	3	1	6.1	6	6	1	6	6	4	5	3	3	4	6	6
122	45	1	184	92	27.1739	2		1		1	2	1	1	1	1	6.7	3	3	2	5	3	4	4	4	4	4	4	5
123	76	2	166	61	22.1367	3	4	2	1	1	2	1	2	3	2	8	4	4	4	4	4	4	5	5	1	4	6	6
124	55	1	175	95	31.0204	4	1	1	1	2	1	2	2	3	1	8	5	5	5	5	5	6	3	6	2	5	5	5
125	62	1	182	78	23.5479	3	5	1	3	2	1	1	1	3	2	8	6	6	6	4	6	6	6	6	1	6	6	6
126	50	2	165	70	25.7117	2	4	1	2	1	1	2	1	1	2	9	6	6	6	6	6	6	6	6	1	6	6	6
127	65	1	182	87	26.2649	2	5	1	3	2	1	1	1	3	1	8.2	2	2	2	2	3	3	4	4	4	4	4	4
128	70	1	174	85	28.075	4	5	2	2	2	1	1	1	2	2	9	2	4	2	2	2	6	6	6	2	4	3	6
129	62	2	158	64	25.6369	4	2	2	3	2	1	2	2	2	1	7	4	3	3	5	5	5	5	5	5	6	6	6
130	69	1	184	92	27.1739	2	5	1	1	1	1	1	1	2	2	10	4	4	4	4	4	6	6	6	6	6	6	6
131	57	1	170	78	26.9896	2	5	1	1	2	2	1	1	3	1	11	4	4	4	4	4	4	4	4	4	4	4	4
132	60	2	160	66	25.7812	2	5	2	1	1	1	1	1	1	2	9	3	3	3	4	4	3	4	4	3	4	5	5
133	40	2	170	75	25.9516	2	5	2	1	1	2	1	1	2	1	8	2	3	3	2	2	4	4	5	4	5	5	5
134	64	2	185	100	29.2184	4	1	3	1	2	2	1	1	2	1	7	5	6	4	4	4	4	4	4	3	4	6	4
135	70	2	150	120	53.3333	2	1	2	2	1	2	1	2	2	2	7.8	4	5	3	5	3	5	5	5	5	5	5	4
136	55	2	178	78	24.6181	2	2	2	1	2	3	1	1	1	1	7	4	4	2	6	6	6	6	6	6	6	6	6
137	54	1	180	90	27.7778	2	1	1	3	1	3	2	1	3	1	6.5	4	4	5	4	5	4	4	3	3	4	4	6
138	60	2	167	100	35.8564	2	4	1	1	1	2	1	1	3	1	6.7	1	1	1	1	1	4	1	1	1	1	3	5
139	71	1	175	74	24.1633	2	5	2	1	1	2	2	2	1	2	8.5	1	1	1	5	1	3	3	3	3	6	6	6
140	51	1	180	90	27.7778	3	1	2	3	2	1	1	2	3	1	9.3	4	6	5	4	4	4	4	4	4	3	3	4
141	74	1	180	130	40.1235	2	1	2	3	2	2	1	2	3	1	13	4	4	4	2	4	5	5	4	5	4	4	4
142	56	2	160	108	42.1875	4	1	2	2	1	3	1	1	3	1	9	6	6	6	4	6	4	4	4	4	2	4	3
143	68	1	162	102	38.866	2	4	3	2	1	2	1	1	1	1	6.5	4	4	4	4	4	4	4	4	4	4	4	4
144	44	2	162	62	23.6244	2	4	3	1	2	1	2	2	1	1	7	6	2	6	6	3	5	5	6	3	3	3	3
145	54	2	156	86	35.3386	2	4	2	3	2	2	1	1	1	2	7	4	4	4	4	4	4	4	4	4	4	4	4
146	56	1	180	80	24.6914	2	2	2	3	1	2	1	1	1	1	8.4	2	1	1	2	1	4	4	4	4	4	4	4
147	50	2	170	74	25.6055	2	1	2	1	1	1	2	1	1	1	10	6	6	5	3	6	6	6	6	6	6	6	6
148	52	2	156	90	36.9822	4	1	2	2	2	2	1	2	1	1	7	1	2	2	5	5	6	6	6	6	6	6	6
149	38	2	173	82	27.3982	2	1	1	3	1	1	1	1	3	1	9	6	5	3	4	3	4	4	4	4	4	4	4
150	73	2	167	62	22.231	4	1	2	3	1	3	2	1	3	2	10	4	4	4	4	4	4	3	4	4	4	3	4
151	75	2	160	60	23.4375	2	1	3	3	1	3	1	2	2	2	8	4	4	4	4	4	4	3	4	4	4	3	4
152	85	2	170	74	25.6055	4	5	3	1	1	3	2	1	2	2	10	2	2	1	4	4	4	1	4	4	4	4	4
153	68	1	180	80	24.6914	2	1	3	3	1	3	2	1	6	1	6.7	6	6	6	6	6	6	6	6	6	6	6	6
154	62	1	181	78	23.8088	2	2	1	3	1	2	1	1	1	1	10	4	5	3	4	3	6	6	5	4	4	6	4
155	60	2	165	80	29.3848	2	2	2	3	1	2	1	1	1	2	7	4	5	3	4	4	6	6	6	5	4	4	4
156	62	1	180	70	21.6049	2	2	1	2	1	2	1	1	1	1	6.5	1	1	1	4	1	6	6	6	6	6	6	6
157	70	1	168	62	21.9671	2	1	2	2	1	3	1	1	3	1	7.2	2	2	2	2	2	6	2	6	6	5	5	4
158	65	1	180	80	24.6914	2	2	1	3	2	2	1	2	2	2	7	5	5	5	5	3	6	6	6	4	4	4	4
159	51	1	190	100	27.7008	2	3	1	2	1	2	1	1	2	1	6.5	3	3	3	3	3	3	3	3	6	6	6	6
160	48	1	172	102	34.4781	1		5	1	1	2	2	1	1	1	6	6	6	3	2	3	6	3	1	1	3	4	4
161	35	1	180	100	30.8642	2	4	1	2	1	1	2	1	1	2	6.5	1	1	1	1	1	6	6	6	6	6	6	6
162	49	2	160	72	28.125	2	2	1	3	1	1	1	1	1	2	6.5	2	4	3	2	3	4	4	4	4	4	4	4
163	72	2	157	75	30.4272	2	2	2	2	1	3	1	1	3	2	10.8	4	4	3	4	4	6	6	1	4	4	3	3
164	50	2	167	64	22.9481	2	2	1	2	2	1	1	2	1	1	8.4	6	6	6	6	6	6	6	6	6	6	6	6
165	67	2	160	85	33.2031	2	2	2	2	1	1	2	1	1	2	7.2	1	1	1	1	1	6	6	6	5	5	6	6
166	53	2	4	1	2	3	2	164	70	3	2	2	1	2	7	0	0	0	2	0	0	0	0	0	0	7	0	2	3	0	1	3	0	0	1	0	1	1	3	1	1	1	1	1	1	1	1	1	1
167	24	2	1	3	1	2	1	176	104	1	2	1	1	1	8.1	0	0	5	7	0	0	3	3	0	0	7	7	4	1	1	1	3	1	0	3	1	0	3	3	3	1	2	3	2	3	2	2	4	5
168	50	2	2	1	2	2	1	174	95	1	2	1	1	2	7	0	0	0	0	0	0	0	0	0	0	5	5	5	5	5	4	5	5	5	5	1	1	5	5	5	5	5	4	5	5	5	5	1	1
169	62	2	4	2	2	3	1	165	48	1	1	1	1	1	8	0	0	2	0	0	0	7	3	4	7	0	0	4	4	2	2	3	3	3	2	3	0	1	1	3	4	1	0	3	1	1	1	1	3
170	56	2	4	1	2	3	1	159	70	2	1	1	2	1	7	6	7	2	3	3	3	3	2	5	5	7	7	1	4	1	4	4	1	4	2	4	2	2	5	1	5	3	1	2	4	1	2	3	4
171	68	1	2	2	2	2	2	172	110	2	1	1	2	1	7	0	0	0	2	4	1	2	1	1	3	3	3	1	1	1	2	1	2	2	1	2	2	2	2	3	2	2	3	2	3	2	2	3	2
172	68	2	2	1	3	3	1	170	105	3	2	2	4	2	7	0	0	1	7	0	0	7	0	0	0	7	0	4	4	3	2	4	4	4	4	4	2	3	3	4	4	2	3	3	3	3	2	3	3
173	48	2	163	102	38.3906	2	4	2		1	2	1	1	2	2	6.8	4	3	2	3	2	6	6	6	1	4	6	6
174	51	2	160	65	25.3906	2	2	2	3	2	3	1	1	2	1	8	1	5	6	5	2	4	4	5	1	6	6	6
175	69	2	162	70	26.6728	2	4	2	2	2	3	1	2	1	2	7.8	4	4	3	6	2	6	6	5	3	5	6	6
176	74	2	153	67	28.6215	4	1	2	2	2	3	1	1	4	2	8.1	6	6	6	6	4	4	6	1	6	6	4	5
177	57	1	175	105	34.2857	2	3	1		1	3	1	1	3	2	7.9	6	6	6	6	6	6	4	3	2	4	1	4
178	33	2	160	59	23.0469	2	2	1	3	1	1	2	2	1	2	7	6	4	4	4	3	5	6	4	2	5	3	3
179	63	2	163	72	27.0993	2	2	2	2	1	2	1	1	1	2	6.8	5	2	2	4	3	4	4	4	3	4	4	6
180	52	2	150	60	26.6667	2	2	2	2	1	2	2	2	1	1	7.1	6	6	3	3	3	4	4	4	3	4	4	5
181	63	2	163	112	42.1544	4	2	2		2	3	1	1	2	2	7	5	5	5	3	5	5	5	5	5	5	4	6
182	53	1	180	92	28.3951	2	2	1	2	1	2	1	1	1	1	7.3	5	5	5	4	3	5	5	5	4	5	4	6
183	75	2	158	94	37.6542	4	3	2	2	2	3	1	1	3	2	8.6	5	5	5	3	3	5	5	5	3	5	4	6
184	45	1	185	95	27.7575	1	5	1	1	2	1	1	1	1	2	6.9	6	5	6	4	4	4	6	6	3	4	6	4
185	61	1	179	93	29.0253	2	4	1	2	1	2	1	1	2	1	7.4	5	5	5	6	5	5	5	5	4	4	5	5
186	55	1	165	63	23.1405	2	3	1	2	2	2	2	2	2	1	8.3	5	3	3	2	3	5	5	5	1	5	5	6
187	49	2	158	62	24.8358	2	3	2	2	1	2	1	1	1	2	8	3	4	3	3	3	5	5	5	3	5	6	6
188	32	2	162	95	36.1988	1	4	1	2	1	1	1	1	0	1	6.7	4	4	2	3	5	5	5	5	3	5	6	5
189	58	1	176	93	30.0232	2	3	1	2	1	2	1	1	2	1	7.6	4	3	3	3	3	4	4	4	3	5	5	4
190	60	1	175	110	35.9184	2	3	1	2	1	3	1	1	5	1	8.5	6	6	6	6	6	5	5	5	3	4	6	5
191	51	2	168	64	22.6757	2	3	1	2	1	2	1	1	1	1	7.2	1	5	6	5	2	4	4	4	1	6	6	6
192	68	2	162	68	25.9107	4	3	2	2	1	3	1	1	1	2	7.9	4	4	3	6	2	5	5	5	1	4	6	6
193	47	1	176	96	30.9917	3	4	1	2	1	1	1	2	1	1	7.1	3	3	3	2	2	4	4	4	1	4	6	6
194	64	1				2	1	1	3	1	1	1	2	2	2		6	6	6	4	4	1	1	1	1	1	1	1
195	54	2				2	1	2	3	1	2	2	1	5	2	7.1	1	1	1	1	1	1	1	1	1	1	1	1
196	51	1				2	1	1	3	1	1	1	1	3	2	7.3	3	3	3	3	5	1	3	1	3	1	1	1
197	53	2	148	66.5	30.3598	2	1	2	2	2	2	1	2	4	2	7.2	1	4	1	4	3	1	1	1	6	5	2	1
198	63	1	158	69	27.6398	2	1	2	3	2	3	2		2	2	6.1	4	4	4	4	4	3	3	3	3	3	3	3
199	55	1	158	85.6	34.2894	2	2			2	2	1	1	5	1	7.3	1	1	1	1	1	1	1	1	1	2	1	1
200	68	2	149	95.5	43.0161	2	1	2	3	2	1	2	2	3	1	6	1	1	1	1	1	1	1	1	1	1	1	1
201	59	2	155	77.6	32.2997	2	1	2	3	2		1	2	1	1	6.9	4	4	4	6		1	1	1	1	1	1	1
202	60	2	159.5	69.3	27.2403	4	3	1	3	2	2	2	2	2	1	6.4	1	1	1	3	3	1	1	1	1	1	1	1
203	48	2	158	75.2	30.1234	2	1	2	3	1	3		1	1	1	6.1	1	1	1	6	6	4	1	3	1	2	1	3
204	52	2	150	65	28.8889	1	1	2	3	2	1	1	1	1	1	6.2	3	3	3	4	4	1	1	1	3	4	4	4
205	72	2	152	65.3	28.2635	4	1	2	3	1	3	1	1	2	1	6.8	2	2	2	3	4	3	3	3	3	3	3	3
206	60	2	148.5	62	28.115	2	1	2	3	1		1	2	3	1	6.5	2	1	1	3	4	1	1	1	1	1	1	1
207	60	2	150	73.5	32.6667	2	1	2	3	2	1	2	1	4	1	6.4	1	1	1	2	2	1	1	1	1	3	3	3
208	60	2	158	72	28.8415	2	1	1	2	2	1	1	2	2	1	6.5	6	6	6	6	5	1	1	1	6	1	1	1
209	57	2	154	65.8	27.745	4	1	2	3	2	2	2	1	2	1	7.1	1	1	1	2	4	1	1	1	1	1	1	1
210	40	2	166	78.3	28.4149	2	2	2	3	2	1	1	1	2	2	6.9	3	1	1	1	3	1	1	1	1	1	1	1
211	53	2	159	71	28.0843	2	1	2	2	2	2	1	2	1	1	5.8	3	5	6	6	6	1	3	6	2	1	1	1
212	74	2	149	71.2	32.0706	4	1	2	2	2	1	1	1	1	1	6.1	2	1	1	1	6	1	1	1	1	1	1	1
213	63	1	176	81	26.1493	2	2	1	2	2	3	1	1	2	2		4	2	6	5	6	1	5	5	6	1	1	3
214	52	1				2	1	1	2	2	1	1	1	1	1	7.1	6	6	6	3	3	1	1	1	1	3	3	3
215	63	2	155	75	31.2175	1	4	2	2	1	3	1	1	2	2	6.8	3	4	4	4	4	1	3	3	3	2	3	3
216	67	1	176	96.5	31.1532	2	2	1	3	2	1	1	1	5	1	7.3	2	2	2	1	1	1	1	1	1	2	2	1
217	56	1	170	113.5	39.2734	2	1	1	3	1	2	1	2	2	2	9	6	6	6	6	6	1	1	1	1	1	1	1
218	74	1	159	72.5	28.6777	2	3	2	3	2	3	1	1	1	1	8.4	4	4	4	3	3	3	3	3	3	3	3	3
219	57	2	159.5	75.5	29.6774	2	1	2	3	2	1	1	1	3	1	8.6	2	1	1	4	4	1	1	1	1	1	1	1
220	56	2	153	74	31.6118	2	1	2	3	2	3	1	1	3	1	8.6	5	5	5	5	5	1		1	4	1	1	2
221	67	1	172	96.2	32.5176	2	1	3	2	1	2	1	1	0	2	7.8	1	4	4	3	2	3	1	1	2	3	1	1
222	44	2	170	134.5	46.5398	2	3	2	3	2	1	1	1	4	1	8	1	1	1	3	3	1	1	1	1	1	1	1
223	65	1	173	113	37.756	2	1	2	3	2	2	2	2	1	2	8.9	4	4	4	4	4	3	3	3	4	3	3	3
224	59	2	167	82.5	29.5816	3	1	2	2	1	3	2	2	5	1	9	4	1	1	1	1	1	1	2	3	6	3	6
225	60	1	150.5	72	31.7877	4	2	2	1	2	3	1	1	1	2	7.5	4	2	1	3	3	1	4	1	6	1	1	3
226	48	2	156	62.5	25.6821	2	1	2	3	2	3	3	1	2	2	7.8	3	3	3	1	3	1	1	1	1	3	3	3
227	53	2	151	64.5	28.2882	2	1	2	3	1	1	1	2	2	1	8.3	6	6	3	3	1	1	1	6	6	1	1	1
228	45	2	143	66.5	32.5199	2	1	2	2	1	1	1	1	3	2	11.4	2	1	1	2	2	1	1	1	1	1	1	1
229	65	1	171	103.5	35.3955	2	1	1	3	1	3	1	1	5	2	10.8	2	2	2	1	1	1	1	1	1	2	1	1
230	68	2	170	94	32.526	2	1	2	3	2	3	1	2	1	1	7.9	6	1	1	4	4	1	1	1	1	1	1	1
231	66	1	161	62	23.9188	2	1	1	3	2	3	1	1	4	2	11.2	3	3	3	3	3	3	3	2	2	3	3	2
232	48	2	160	90.3	35.2734	2	1	2	2	2	3	1	1	1	1	9	1	1	1	3	6	1	2	3	1	1	1	1
233	63	1	167	117.2	42.0237	2	1	1	3	1	3	2	2	2	2	9.9	3	3	3	1	1	1	1	1	1	1	1	1
234	29	1	160	108.5	42.3828	2	1	2	3	2	2	1	2	3	1	8.2	6	6	6	6	2	1	5	1	5	1	1	1
235	66	2	146	56	26.2713	4	1	2	3	1	2	1	2	0	2	7.6	3	3	3	1	1	1	1	1	1	1	1	1
236	63	2	157.5	53.3	21.4865	2	1	2	3	2	3	1	1	2	1	10.2	6	6	6	1	6	1	1	1	6	1	1	1
237	71	1	162	83	31.6263	2	4	2	2	2	3	1	1	3	1	11.8	6	6	6	2	6	3	6	5	6	1	1	2
238	62	1	170	90	31.1419	3	1	1	3	2	3	1	1	5	1	9	4	6	6	4	4	1	1	1	1	3	2	1
232	62	2	165	78	28.6501	2	1	2	2	1	1	2	2	0	1	6	5	5	5	5	2	6	6	3	2	5	6	2
233	70	1	178	79	24.9337	2	2	2	2	1	2	2	1	2	2	5.5	2	1	1	1	1	6	5	6	6	6	6	6
234	53	1	186	83	23.9912	2	2	1	1	2	3	1	2	3	1	15	6	6	1	6	2	6	5	5	2	6	6	6
235	58	1	160	81	31.6406	2	2	1	2	1	3	1	1	2	2	8	6	4	1	5	4	4	4	4	3	6	6	6
236	64	2	153	62	26.4855	4	1	2	2	1	2	1	1	1	2	8	2	3	3	3	3	4	4	4	3	4	4	5
238	74	1	165	56	20.5693	4	1	2	2	1	3	1	1	1	2	6.8	4	3	3	4	2	6	6	6	3	5	6	6
239	52	1	171	85	29.0688	1	4	1	1	1	1	1	1	0	2	7.4	2	1	1	4	2	4	6	6	5	4	5	4
240	50	1	187	125	35.7459	2	4	1	2	1	3	1	2	3	1	16	1	1	6	6	6	6	6	5	1	6	6	6
241	62	1	183	109	32.548	2	5	2	2	2	2	1	2	3	1	7.4	4	1	1	1	1	6	6	6	6	3	6	6
242	61	2	156	62	25.4767	2	1	2	2	1	3	1	1	3	2	9	4	1	1	2	1	6	6	6	3	6	6	6
243	70	1	165	82	30.1194	2	1	1	2	1	2	1	2	1	1	10	5	6	6	3	2	6	6	6	6	5	6	6
244	68	1	170	83	28.7197	2	2	1	1	2	3	2	1	3	1	6.9	2	1	1	2	4	6	6	6	6	6	6	6
245	55	1	172	82	27.7177	2	2	1	1	1	2	1	1	1	1	5	4	3	3	4	4	4	1	3	2	4	4	3
246	64	1	172	53	17.9151	2	3	3	2	2	2	1	1	4	2	6	3	3	3	3	3	3	3	3	3	3	3	4
247	73	1	173	80	26.7299	2	1	3	3	1	3	1	1	6	2	7	6	6	5	6	6	4	4	1	1	4	6	6
248	17	2	153	50	21.3593	1	2	2	2	1	1	1	1	1	2	7.1	2	3	1	5	5	6	6	6	6	6	6	5
249	43	2	160	68	26.5625	3	5	1	1	2	2	1	1	2	1	7.3	5	5	5	4	1	3	4	5	4	4	4	4
250	70	2	152	80	34.626	2	2	2	1	1	3	1	1	1	1	7.3	1	1	1	1	2	6	6	6	5	6	6	6
251	44	1	170	110	38.0623	2	5	1	2	1	1	1	1	2	2	10	5	5	3	4	3	5	3	4	1	4	5	5
252	66	2	157	53	21.5019	2	1	2	3	1	3	1	1	6	2	6.5	1	1	1	2	1	6	6	6	6	6	6	6
253	60	2	162	70	26.6728	2	1	2	2	1	3	1	1	2	2	6.5	1	1	1	4	4	4	4	3	4	4	4	4
254	85	1	170	75	25.9516	2	1	2	2	1	3	1	1	2	1	5.5	3	3	3	3	3	4	4	6	6	6	6	6
255	70	2	155	60	24.974	1	1	2	1	1	3	2	1	3	2	5.5	3	3	3	3	3	6	6	6	6	6	6	6
256	64	2	157	84	34.0785	2	1	2	1	1	2	2	2	3	1	9	5	3	3	3	3	3	6	5	3	1	5	4
257	80	2	150	55	24.4444	2	1	2	2	1	3	1	1	4	2	8	4	4	1	3	1	6	6	6	6	6	6	6
258	79	2	155	68	28.3039	4	1	3	2	1	3	1	1	5	2	12	3	4	6	6	6	6	1	6	4	6	6	6
259	82	1	170	77	26.6436	2	3	2	2	2	2	1	1	1	2	8.5	4	3	3	4	3	4	6	3	2	5	6	4
260	45	2	153	47	20.0777	2	4	2	2	1	3	1	1	1	1	7.5	4	4	5	5	5	6	6	6	6	6	6	6
261	71	2	160	97	37.8906	4	2	2	1	1	2	1	1	1	2	8	5	5	3	6	1	6	5	6	6	5	6	6
262	87	2	160	80	31.25	4	1	2	2	1	2	1	2	3	2	6	1	1	1	1	1	6	5	6	4	6	6	4
263	55	2	152	70	30.2978	2	2	2	1	1	1	1	1	2	2	7.5	3	3	2	4	3	4	4	4	4	4	4	4
264	47	2	163	55	20.7008	2	2	1	2	1	3	2	1	2	1	7.8	2	1	1	2	1	6	6	6	4	6	4	4
265	60	1	166	75	27.2173	2	1	2	2	2	3	1	2	3	1	15	6	6	5	6	5	6	6	6	6	4	6	6
266	69	2	157	73	29.6158	4	2	2	2	2	3	1	1	3	2	6	6	6	5	5	4	6	6	6	4	4	4	5
267	47	1	170	85	29.4118	2	1	1	3	2	1	1	1	3	2	6	6	6	6	6	6	6	6	6	6	5	6	6
268	51	1	173	97	32.41	2	2	1	1	2	3	1	1	3	1	8.6	1	1	1	4	1	6	6	6	6	6	6	6
269	71	1	178	78	24.6181	2	4	2	2	1	2	1	1	2	1	6.1	2	2	2	2	2	4	4	4	4	4	6	6
270	64	2	160	90	35.1562	2	4	2	2	1	1	1	1	2	2	6.2	3	3	3	3	3	4	4	4	4	4	4	4
271	62		160	65	25.3906	2	1	2	2	1	3	1	1	4	2	9	6	6	6	4	4	6	6	4	4	6	6	6
272	87	1	160	54	21.0937	2	3	2	2	1	3	1	1	3	1	9	1	1	1	4	4	3	4	3	3	4	6	6
273	76	2	165	70	25.7117	2	1	2	3	1	3	1	1	4	2	9	6	6	6	6	6	6	5	6	6	1	3	1
274	86	1	160	70	27.3437	2	1	3	2	1	3	1	1	4	1	8	2	2	4	3	3	6	6	5	6	6	6	5
[truncated: 93 more columns]
